# Supplementary material for: An Oxidant-Free and Mild Strategy for Quinazolin-4(3H)-One Synthesis via CuAAC/Ring Cleavage Reaction
Source: Molecules. 2023 Jul 28;28(15):5734. doi: 10.3390/molecules28155734 (PMC10420183; doi:10.3390/molecules28155734)
Supplement: Supplementary file 1 [file molecules-28-05734-s001.zip]

Archive with 1 entries (1 files):
- molecules-2506901-supplementary.pdf
